# Supplementary material for: Posterior Reversible Encephalopathy Syndrome in Children with Malignancies or After Hematopoietic Cell Transplantation: A Polish Nationwide Study
Source: Cancers (Basel). 2025 Nov 26;17(23):3789. doi: 10.3390/cancers17233789 (PMC12691463; doi:10.3390/cancers17233789)
Supplement: Supplementary file 1 [file cancers-17-03789-s001.zip]

Archive with 1 entries (1 files):
- cancers-3998111-supplementary.pdf
